# Supplementary material for: Populus euphratica Phospholipase Dδ Increases Salt Tolerance by Regulating K+/Na+ and ROS Homeostasis in Arabidopsis
Source: Int J Mol Sci. 2022 Apr 28;23(9):4911. doi: 10.3390/ijms23094911 (PMC9105705; doi:10.3390/ijms23094911)
Supplement: Supplementary file 1 [file ijms-23-04911-s001.zip]

Archive with 1 entries (1 files):
- ijms-1676663-supplementary.pdf
